# Supplementary material for: Effect of Cardiac Myosin Inhibitors on Echocardiographic Features of Cardiac Structure and Function in Hypertrophic Cardiomyopathy: A Systematic Review and Meta-Analysis
Source: Rev Cardiovasc Med. 2026 Jan 20;27(1):45043. doi: 10.31083/RCM45043 (PMC12873658; doi:10.31083/RCM45043)
Supplement: Supplementary file 1 [file 2153-8174-27-1-45043-s1.zip]

Archive with 2 entries (2 files):
- PRISMA_2020_checklist.docx
- Supplementary Materials.docx
